# Supplementary material for: Nonalcoholic Fatty Liver Disease Is Related to Abnormal Corrected QT Interval and Left Ventricular Hypertrophy in Chinese Male Steelworkers
Source: Int J Environ Res Public Health. 2022 Nov 6;19(21):14555. doi: 10.3390/ijerph192114555 (PMC9657484; doi:10.3390/ijerph192114555)
Supplement: Supplementary file 1 [file ijerph-19-14555-s001.zip]

Archive with 1 entries (1 files):
- ijerph-1992728-supplementary.pdf
